# Supplementary material for: Multiple Roles of TRIM21 in Virus Infection
Source: Int J Mol Sci. 2023 Jan 14;24(2):1683. doi: 10.3390/ijms24021683 (PMC9867090; doi:10.3390/ijms24021683)
Supplement: Supplementary file 1 [file ijms-24-01683-s001.zip]

Archive with 1 entries (1 files):
- ijms-2143372-supplementary.xlsx
