# Supplementary material for: Multiple Roles of TRIM21 in Virus Infection
Source: Int J Mol Sci. 2023 Jan 14;24(2):1683. doi: 10.3390/ijms24021683 (PMC9867090; doi:10.3390/ijms24021683)
Supplement: Supplementary file 1 [file ijms-24-01683-s001.zip › ijms-2143372-supplementary.xlsx]

## Sheet: Sheet1
Supplemental Table S1 Information of TRIM21 derived from pig and other species.
GenBank No.	Species	Homology
NP 001157121.1	Sus scrofa	1
XP_036718516.1	Balaenoptera musculus	0.838
XP_007173691.1	Balaenoptera acutorostrata scammoni	0.838
XP_026971368.1	Lagenorhynchus obliquidens	0.8337
XP_033718320.1	Tursiops truncatus	0.8337
XP_012392198.1	Orcinus orca	0.8316
XP_030687051.1	Globicephala melas	0.8316
XP_007116910.2	Physeter catodon	0.8312
XP_022421490.1	Delphinapterus leucas	0.8294
XP_043761741.1	Cervus elaphus	0.8294
XP_043338279.1	Cervus canadensis	0.8294
XP_032497252.1	Phocoena sinus	0.8273
XP_029065093.1	Monodon monoceros	0.8273
XP_020740488.1	Odocoileus virginianus texanus	0.823
XP_024587599.1	Neophocaena asiaeorientalis asiaeorientalis	0.823
NP_872596.1	Bos taurus	0.8188
XP_042089078.1	Ovis aries	0.8172
XP_014412175.1	Camelus ferus	0.8147
XP_010971339.1	Camelus bactrianus	0.8147
XP_040114606.1	Oryx dammah	0.8102
XP_006905883.2	Pteropus alecto	0.7825
XP_011375746.1	Pteropus vampyrus	0.7804
XP_039703842.1	Pteropus giganteus	0.7804
XP_046494331.1	Equus quagga	0.7804
KAI5931158.1	Manis javanica	0.7783
NP_001244974.1	Macaca mulatta	0.7778
XP_005578998.1	Macaca fascicularis	0.7778
XP_011717165.1	Macaca nemestrina	0.7778
XP_008018138.2	Chlorocebus sabaeus	0.7756
XP_009185055.1	Papio anubis	0.7756
XP_031789654.1	Piliocolobus tephrosceles	0.7756
KAI5228247.1	Manis pentadactyla	0.774
XP_030774628.1	Rhinopithecus roxellana	0.7714
XP_016013478.2	Rousettus aegyptiacus	0.7697
XP_032977219.1	Rhinolophus ferrumequinum	0.7697
XP_025212825.1	Theropithecus gelada	0.7692
XP_037595991.1	Cebus imitator	0.7692
XP_036115934.1	Molossus molossus	0.7661
XP_040345077.1	Puma yagouaroundi	0.7655
XP_025784834.1	Puma concolor	0.7655
XP_508239.2	Pan troglodytes	0.765
NP_003132.2	Homo sapiens	0.765
NP_001277172.1	Felis catus	0.7633
XP_043436348.1	Prionailurus bengalensis	0.7633
XP_003804705.1	Pan paniscus	0.7628
VFV19362.1	Lynx pardinus	0.7612
XP_032283252.1	Phoca vitulina	0.7612
XP_049507397.1	Panthera uncia	0.7612
XP_045340190.1	Leopardus geoffroyi	0.7612
XP_030684933.1	Nomascus leucogenys	0.7607
XP_032022708.1	Hylobates moloch	0.7607
XP_017833333.1	Callithrix jacchus	0.7585
XP_027994367.1	Eptesicus fuscus	0.7585
XP_004050554.1	Gorilla gorilla gorilla	0.7585
XP_014316233.1	Myotis lucifugus	0.7585
XP_010332549.1	Saimiri boliviensis boliviensis	0.7564
XP_025750265.1	Callorhinus ursinus	0.7564
XP_032709156.1	Lontra canadensis	0.7564
XP_045871987.1	Meles meles	0.7564
XP_008705484.1	Ursus maritimus	0.7548
XP_021560329.2	Neomonachus schauinslandi	0.7548
XP_026373742.2	Ursus arctos	0.7548
XP_045638702.1	Ursus americanus	0.7548
XP_032214582.1	Mustela erminea	0.7543
XP_027971808.1	Eumetopias jubatus	0.7543
XP_012412630.1	Trichechus manatus latirostris	0.7527
XP_039108000.1	Hyaena hyaena	0.7527
XP_034851072.1	Mirounga leonina	0.7527
XP_022377857.1	Enhydra lutris kenyoni	0.7521
KAF6325918.1	Myotis myotis	0.7521
XP_036283469.1	Pipistrellus kuhlii	0.7521
XP_004768253.2	Mustela putorius furo	0.7521
XP_044114607.1	Neogale vison	0.7521
KAF7477674.1	Marmota monax	0.7505
XP_006140971.1	Tupaia chinensis	0.75
XP_008052637.1	Carlito syrichta	0.7478
XP_005323371.1	Ictidomys tridecemlineatus	0.7463
XP_024428422.1	Desmodus rotundus	0.7457
XP_045413286.1	Lemur catta	0.7441
XP_021530779.1	Aotus nancymaae	0.7436
XP_045674125.1	Phyllostomus hastatus	0.7376
XP_035884805.1	Phyllostomus discolor	0.7355
XP_025866380.1	Vulpes vulpes	0.735
XP_004478454.1	Dasypus novemcinctus	0.7312
XP_020037248.1	Castor canadensis	0.7308
XP_004863393.1	Heterocephalus glaber	0.7296
XP_023394802.1	Loxodonta africana	0.7292
XP_037378735.1	Talpa occidentalis	0.7195
XP_010601460.1	Fukomys damarensis	0.7189
XP_012620135.1	Microcebus murinus	0.7179
XP_042545512.1	Dipodomys spectabilis	0.7058
XP_048216508.1	Perognathus longimembris pacificus	0.7015
XP_049978585.1	Microtus fortis	0.6943
XP_004590115.1	Ochotona princeps	0.691
XP_021484479.1	Meriones unguiculatus	0.6897
XP_041523126.1	Microtus oregoni	0.6883
XP_004708956.1	Echinops telfairi	0.6867
XP_003463433.1	Cavia porcellus	0.6803
XP_008852333.1	Nannospalax galili	0.6781
XP_042136904.1	Peromyscus maniculatus bairdii	0.6775
XP_029398346.1	Mus pahari	0.6753
CAH6792756.1	Phodopus roborovskii	0.6732
XP_036032828.1	Onychomys torridus	0.671
XP_012971700.1	Mesocricetus auratus	0.6688
XP_003515416.2	Cricetulus griseus	0.6688
XP_032749050.1	Rattus rattus	0.6624
NP_001076041.1	Rattus norvegicus	0.6624
XP_021023227.1	Mus caroli	0.6616
CAJ18544.1	Mus musculus	0.6602
XP_028637385.1	Grammomys surdaster	0.6538
XP_034346208.1	Arvicanthis niloticus	0.6515
KAG6929553.1	Chelydra serpentina	0.4478
TNN50497.1	Liparis tanakae	0.2955
